# Supplementary material for: Ketamine for the treatment of mental health and substance use disorders: comprehensive systematic review
Source: BJPsych Open. 2021 Dec 23;8(1):e19. doi: 10.1192/bjo.2021.1061 (PMC8715255; doi:10.1192/bjo.2021.1061)
Supplement: Supplementary file 1 [file S2056472421010619sup001.zip]

Archive with 12 entries (12 files):
- S2056472421010619sup001.docx
- S2056472421010619sup002.docx
- S2056472421010619sup003.docx
- S2056472421010619sup004.docx
- S2056472421010619sup005.docx
- S2056472421010619sup006.docx
- S2056472421010619sup007.docx
- S2056472421010619sup008.docx
- S2056472421010619sup009.docx
- S2056472421010619sup010.docx
- S2056472421010619sup011.docx
- S2056472421010619sup012.docx
